# Supplementary material for: Iberian fish records in the vertebrate collection of the Museum of Zoology of the University of Navarra
Source: Sci Data. 2016 Oct 11;3:160091. doi: 10.1038/sdata.2016.91 (PMC5058334; doi:10.1038/sdata.2016.91)
Supplement: Supplementary file 1 [file sdata201691-isa1.zip]

Archive with 3 entries (3 files):
- i_Investigation.txt
- s_study_Rodeles.txt
- a_assay_Rodeles.txt
