# Supplementary material for: Iberian fish records in the vertebrate collection of the Museum of Zoology of the University of Navarra
Source: Sci Data. 2016 Oct 11;3:160091. doi: 10.1038/sdata.2016.91 (PMC5058334; doi:10.1038/sdata.2016.91)
Supplement: Supplementary file 1 [file sdata201691-isa1.zip › i_Investigation.txt]

# Investigation File generated for Scientific Data with Investigation File Authoring Tool version 0.1.0 on 16/09/2016 - This metadata file is CC0
ONTOLOGY SOURCE REFERENCE
Term Source Name	NCBITAXON	GAZ	OBI	ERO
Term Source File	http://data.bioontology.org/ontologies/NCBITAXON	http://data.bioontology.org/ontologies/GAZ	http://data.bioontology.org/ontologies/OBI	http://data.bioontology.org/ontologies/ERO
Term Source Version	2015AB	$Revision: 1.512 $	2014-08-18	2013-08-02
Term Source Description	National Center for Biotechnology Information (NCBI) Organismal Classification	Gazetteer	Ontology for Biomedical Investigations	Eagle-I Research Resource Ontology
INVESTIGATION
Investigation Identifier
Investigation Title
Investigation Description
Investigation Submission Date
Investigation Public Release Date
INVESTIGATION PUBLICATIONS
Investigation PubMed ID
Investigation Publication DOI
Investigation Publication Author List
Investigation Publication Title
Investigation Publication Status
Investigation Publication Status Term Accession Number
Investigation Publication Status Term Source REF
INVESTIGATION CONTACTS
Investigation Person Last Name
Investigation Person Mid Initials
Investigation Person First Name
Investigation Person Address
Investigation Person Phone
Investigation Person Fax
Investigation Person Email
Investigation Person Affiliation
Investigation Person Roles
Investigation Person Roles Term Accession Number
Investigation Person Roles Term Source REF
STUDY
Study Identifier	10.1038/sdata.2016.91
Study Title	Iberian fish records in the vertebrate collection of the Museum of Zoology of the University of Navarra
Study Submission Date	11/05/2016
Study Public Release Date	11/10/2016
Study Description	http://www.nature.com/articles/sdata201691#abstract
Study File Name	s_study_Rodeles.txt
Comment[Subject Keywords]	//;//
Comment[Manuscript Licence]	CC BY-4.0
Comment[Experimental Metadata Licence]	CC0
Comment[Supplementary Information File Name]	
Comment[Supplementary Information File Type]	x-zip-compressed
Comment[Supplementary Information File URL]	http://www.nature.com/articles/sdata201691#supplementary-information
Comment[Data Repository]	The Global Biodiversity Information Facility;The Global Biodiversity Information Facility;The Global Biodiversity Information Facility;The Global Biodiversity Information Facility;The Global Biodiversity Information Facility;The Global Biodiversity Information Facility;The Global Biodiversity Information Facility;The Global Biodiversity Information Facility;The Global Biodiversity Information Facility;The Global Biodiversity Information Facility;The Global Biodiversity Information Facility;The Global Biodiversity Information Facility
Comment[Data Record Accession]	doi:10.15470/0qsajx;doi:10.15470/9nnmwv;doi:10.15470/wfpdpv;doi:10.15470/bzoh5u;doi:10.15470/knqev7;doi:10.15470/syfl1t;doi:10.15470/cefi2m;doi:10.15470/msoj1m;doi:10.15470/d2ldy9;doi:10.15470/sa3a33;doi:10.15470/f1nnyp;doi:10.15470/czwedx
Comment[Data Record URI]	http://dx.doi.org/10.15470/0qsajx;http://dx.doi.org/10.15470/9nnmwv;http://dx.doi.org/10.15470/wfpdpv;http://dx.doi.org/10.15470/bzoh5u;http://dx.doi.org/10.15470/knqev7;http://dx.doi.org/10.15470/syfl1t;http://dx.doi.org/10.15470/cefi2m;http://dx.doi.org/10.15470/msoj1m;http://dx.doi.org/10.15470/d2ldy9;http://dx.doi.org/10.15470/sa3a33;http://dx.doi.org/10.15470/f1nnyp;http://dx.doi.org/10.15470/czwedx
STUDY DESIGN DESCRIPTORS
Study Design Type	observation design	species comparison design	time series design
Study Design Type Term Accession Number	OBI:0300311	OBI:0001310	OBI:0500020
Study Design Type Term Source REF	OBI	OBI	OBI
STUDY PUBLICATIONS
Study PubMed ID
Study Publication DOI
Study Publication Author List
Study Publication Title
Study Publication Status
Study Publication Status Term Accession Number
Study Publication Status Term Source REF
STUDY FACTORS
Study Factor Name
Study Factor Type
Study Factor Type Term Accession Number
Study Factor Type Term Source REF
STUDY ASSAYS
Study Assay Measurement Type	specimens collected in one encounter
Study Assay Measurement Type Term Accession Number	OBI:0002079
Study Assay Measurement Type Term Source REF	OBI
Study Assay Technology Type	observational method
Study Assay Technology Type Term Accession Number	ERO:0001317
Study Assay Technology Type Term Source REF	ERO
Study Assay Technology Platform	""
Study Assay File Name	a_assay_Rodeles.txt
STUDY PROTOCOLS
Study Protocol Name	Study area	Field sampling	Preservation
Study Protocol Type	geographic location	material sampling process	information processor function
Study Protocol Type Term Accession Number	GAZ:00000448	OBI:0000744	OBI:0000392
Study Protocol Type Term Source REF	OBI	OBI	OBI
Study Protocol Description			
Study Protocol URI	""	""	""
Study Protocol Version			
Study Protocol Parameters Name	""	""	""
Study Protocol Parameters Name Term Accession Number	""	""	""
Study Protocol Parameters Name Term Source REF	""	""	""
Study Protocol Components Name	""	""	""
Study Protocol Components Type	""	""	""
Study Protocol Components Type Term Accession Number	""	""	""
Study Protocol Components Type Term Source REF	""	""	""
STUDY CONTACTS
Study Person Last Name	Rodeles	Galicia	Miranda
Study Person First Name	Amaia A.	David	Rafael
Study Person Mid Initials			
Study Person Email	aangulo@alumni.unav.es	""	""
Study Person Phone			
Study Person Fax			
Study Person Address			
Study Person Affiliation	University of Navarra, School of Sciences, Department of Environmental Biology, Irunlarrea 1, 31080 Pamplona, Spain	University of Navarra, School of Sciences, Department of Environmental Biology, Irunlarrea 1, 31080 Pamplona, Spain	University of Navarra, School of Sciences, Department of Environmental Biology, Irunlarrea 1, 31080 Pamplona, Spain
Study Person Roles			
Study Person Roles Term Accession Number			
Study Person Roles Term Source REF			
Comment[Study Person ORCID]			
Comment[Funder]			
Comment[FundRef ID]			
Comment[Funder Term Source REF]			
Comment[Grant Identifier]			
