# Supplementary material for: Iberian fish records in the vertebrate collection of the Museum of Zoology of the University of Navarra
Source: Sci Data. 2016 Oct 11;3:160091. doi: 10.1038/sdata.2016.91 (PMC5058334; doi:10.1038/sdata.2016.91)
Supplement: Supplementary file 1 [file sdata201691-isa1.zip › s_study_Rodeles.txt]

Source Name	Characteristics[organism]	Term Source REF	Term Accession Number	Characteristics[geographical location]	Term Source REF	Term Accession Number	Protocol REF	Protocol REF	Comment[study details]	Sample Name
Fish in MZNA-VERT	Teleostei	NCBITAXON	http://purl.bioontology.org/ontology/NCBITAXON/32443	Iberian Peninsula	GAZ	GAZ:00002949	Study area	Field sampling	Fishes in MZNA-VERT: Freshwater communities in the Larraun river (Spain). PhD project, Javier Oscoz & Master project, A. Cos	Larraun river
Fish in MZNA-VERT	Teleostei	NCBITAXON	http://purl.bioontology.org/ontology/NCBITAXON/32443	Iberian Peninsula	GAZ	GAZ:00002949	Study area	Field sampling	Fishes in MZNA-VERT: anatomy of cyprinids of Spain. PhD project, Rafael Miranda	anatomy of cyprinids
Fish in MZNA-VERT	Teleostei	NCBITAXON	http://purl.bioontology.org/ontology/NCBITAXON/32443	Iberian Peninsula	GAZ	GAZ:00002949	Study area	Field sampling	Fishes in MZNA-VERT: Foraging ecology of the kingfisher. PhD project, Antonio Vilches	Foraging ecology of the kingfisher
Fish in MZNA-VERT	Teleostei	NCBITAXON	http://purl.bioontology.org/ontology/NCBITAXON/32443	Iberian Peninsula	GAZ	GAZ:00002949	Study area	Field sampling	Fishes in MZNA-VERT: cyprinid and salmonid communities in the rivers Erro and Urederra (Spain). PhD project, Cristina GarcÃ­a-Fresca	cyprinid and salmonid communities in the rivers Erro and Urederra
Fish in MZNA-VERT	Teleostei	NCBITAXON	http://purl.bioontology.org/ontology/NCBITAXON/32443	Iberian Peninsula	GAZ	GAZ:00002949	Study area	Field sampling	Fishes in MZNA-VERT: interactions between signal crayfish and fish communities. PhD project, IvÃ¡n Vedia	signal crayfish and fish communities
Fish in MZNA-VERT	Teleostei	NCBITAXON	http://purl.bioontology.org/ontology/NCBITAXON/32443	Iberian Peninsula	GAZ	GAZ:00002949	Study area	Field sampling	Fishes in MZNA-VERT: freshwater populations in the Erro river (Spain). PhD Project, Pedro Leunda	freshwater populations in the Erro river
Fish in MZNA-VERT	Teleostei	NCBITAXON	http://purl.bioontology.org/ontology/NCBITAXON/32443	Iberian Peninsula	GAZ	GAZ:00002949	Study area	Field sampling	Fishes in MZNA-VERT: populations affected by the Itoiz dam in the Irati river (Spain)	Itoiz dam in the Irati river
Fish in MZNA-VERT	Teleostei	NCBITAXON	http://purl.bioontology.org/ontology/NCBITAXON/32443	Iberian Peninsula	GAZ	GAZ:00002949	Study area	Field sampling	Fishes in MZNA-VERT: ecological assessment of the Aragon river in SangÃŒesa (Spain)	Aragon river
Fish in MZNA-VERT	Teleostei	NCBITAXON	http://purl.bioontology.org/ontology/NCBITAXON/32443	Iberian Peninsula	GAZ	GAZ:00002949	Study area	Field sampling	Fishes in MZNA-VERT: distribution of freshwater blenny in the Segre and Susia rivers (Spain)	Segre and Susia rivers
Fish in MZNA-VERT	Teleostei	NCBITAXON	http://purl.bioontology.org/ontology/NCBITAXON/32443	Iberian Peninsula	GAZ	GAZ:00002949	Study area	Field sampling	Fishes in MZNA-VERT: ecological assessment of the Guadalope river in Aliaga (Spain)	Guadalope river
Fish in MZNA-VERT	Teleostei	NCBITAXON	http://purl.bioontology.org/ontology/NCBITAXON/32443	Iberian Peninsula	GAZ	GAZ:00002949	Study area	Field sampling	Fishes in MZNA-VERT: monitoring program in the Suspiro stream (Spain)	Suspiro stream
Fish in MZNA-VERT	Teleostei	NCBITAXON	http://purl.bioontology.org/ontology/NCBITAXON/32443	Iberian Peninsula	GAZ	GAZ:00002949	Study area	Field sampling	Fishes in MZNA-VERT: baseline freshwater sampling campaigns	baseline freshwater sampling campaigns
