# Supplementary material for: Iberian fish records in the vertebrate collection of the Museum of Zoology of the University of Navarra
Source: Sci Data. 2016 Oct 11;3:160091. doi: 10.1038/sdata.2016.91 (PMC5058334; doi:10.1038/sdata.2016.91)
Supplement: Supplementary file 1 [file sdata201691-isa1.zip › a_assay_Rodeles.txt]

Sample Name	Protocol REF	Assay Name	Raw Data File	Comment[Data Repository]	Comment[Data Record Accession]	Comment[Data Record URI]
Larraun river	Preservation	Larraun river	doi:10.15470/0qsajx	The Global Biodiversity Information Facility	doi:10.15470/0qsajx	http://dx.doi.org/10.15470/0qsajx
anatomy of cyprinids	Preservation	anatomy of cyprinids	doi:10.15470/9nnmwv	The Global Biodiversity Information Facility	doi:10.15470/9nnmwv	http://dx.doi.org/10.15470/9nnmwv
Foraging ecology of the kingfisher	Preservation	Foraging ecology of the kingfisher	doi:10.15470/wfpdpv	The Global Biodiversity Information Facility	doi:10.15470/wfpdpv	http://dx.doi.org/10.15470/wfpdpv
cyprinid and salmonid communities in the rivers Erro and Urederra	Preservation	cyprinid and salmonid communities in the rivers Erro and Urederra	doi:10.15470/bzoh5u	The Global Biodiversity Information Facility	doi:10.15470/bzoh5u	http://dx.doi.org/10.15470/bzoh5u
signal crayfish and fish communities	Preservation	signal crayfish and fish communities	doi:10.15470/knqev7	The Global Biodiversity Information Facility	doi:10.15470/knqev7	http://dx.doi.org/10.15470/knqev7
freshwater populations in the Erro river	Preservation	freshwater populations in the Erro river	doi:10.15470/syfl1t	The Global Biodiversity Information Facility	doi:10.15470/syfl1t	http://dx.doi.org/10.15470/syfl1t
Itoiz dam in the Irati river	Preservation	Itoiz dam in the Irati river	doi:10.15470/cefi2m	The Global Biodiversity Information Facility	doi:10.15470/cefi2m	http://dx.doi.org/10.15470/cefi2m
Aragon river	Preservation	Aragon river	doi:10.15470/msoj1m	The Global Biodiversity Information Facility	doi:10.15470/msoj1m	http://dx.doi.org/10.15470/msoj1m
Segre and Susia rivers	Preservation	Segre and Susia rivers	doi:10.15470/d2ldy9	The Global Biodiversity Information Facility	doi:10.15470/d2ldy9	http://dx.doi.org/10.15470/d2ldy9
Guadalope river	Preservation	Guadalope river	doi:10.15470/sa3a33	The Global Biodiversity Information Facility	doi:10.15470/sa3a33	http://dx.doi.org/10.15470/sa3a33
Suspiro stream	Preservation	Suspiro stream	doi:10.15470/f1nnyp	The Global Biodiversity Information Facility	doi:10.15470/f1nnyp	http://dx.doi.org/10.15470/f1nnyp
baseline freshwater sampling campaigns	Preservation	baseline freshwater sampling campaigns	doi:10.15470/czwedx	The Global Biodiversity Information Facility	doi:10.15470/czwedx	http://dx.doi.org/10.15470/czwedx
